# Supplementary material for: All Trans-Retinoic Acids Facilitate the Remodeling of 2D and 3D Cultured Human Conjunctival Fibroblasts
Source: Bioengineering (Basel). 2022 Sep 11;9(9):463. doi: 10.3390/bioengineering9090463 (PMC9495389; doi:10.3390/bioengineering9090463)
Supplement: Supplementary file 1 [file bioengineering-09-00463-s001.zip]

Archive with 1 entries (1 files):
- bioengineering-1832681-supplementary.pdf
